# Supplementary material for: Mass spectrometry imaging of natural carbonyl products directly from agar-based microbial interactions using 4-APEBA derivatization
Source: mSystems. 2023 Dec 8;9(1):e00803-23. doi: 10.1128/msystems.00803-23 (PMC10804984; doi:10.1128/msystems.00803-23)
Supplement: Table S2 — All annotations from KEGG-v1 output of METASPACE for experiments with and without application of EDC before 4-APEBA. [file msystems.00803-23-s0003.xlsx]

## Sheet: legend
Supplementary Table S2
A complex workbook which highlights all annotations from KEGG-v1 output of METASPACE for experiments with and without application of EDC before 4-APEBA, where the m/z is presented alongside the chemical modification and corresponding molecular formula of the annotated species. These are presented for each case either as overlapping annotations or unique annotations as for the case of with EDC and…

## Sheet: overlapping
overlapping annotations between analyses with and without EDC
m/z	formula	chem mod	adduct	tentative molecule
363.107	H2O	C18H22N2Br	[M]+	H2O
375.107	CH2O	C18H22N2Br	[M]+	Formaldehyde
377.122	CH4O	C18H22N2Br	[M]+	Methanol
379.102	H2O2	C18H22N2Br	[M]+	Hydrogen peroxide
389.086	CO2	C18H22N2Br	[M]+	CO2
389.122	C2H4O	C18H22N2Br	[M]+	Acetaldehyde, Ethylene oxide
391.102	CH2O2	C18H22N2Br	[M]+	Formate
391.138	C2H6O	C18H22N2Br	[M]+	Ethanol, Dimethyl ether
397.068	HClO	C18H22N2Br	[M]+	Hypochlorous acid
401.122	C3H4O	C18H22N2Br	[M]+	Acrolein, 2-Propyn-1-ol
403.138	C3H6O	C18H22N2Br	[M]+	Acetone, Propanal, Allyl alcohol, (2R)-1,2-Epoxypropane, (S)-1,2-Epoxypropane, 1,2-Epoxypropane
405.117	C2H4O2	C18H22N2Br	[M]+	Acetate, Glycolaldehyde
417.117	C3H4O2	C18H22N2Br	[M]+	Acrylic acid, Methylglyoxal, Glycidaldehyde, Propiolactone, Malonaldehyde
419.133	C3H6O2	C18H22N2Br	[M]+	Propanoate, (S)-Lactaldehyde, (R)-Lactaldehyde, 3-Hydroxypropanal, Hydroxyacetone, Lactaldehyde, Glycidol, Methyl acetate
429.117	C4H4O2	C18H22N2Br	[M]+	4-Hydroxy-2-butynal, 3-Butynoate, 2(5H)-Furanone, 2(3H)-Furanone
433.112	C3H4O3	C18H22N2Br	[M]+	Pyruvate, 3-Oxopropanoate, 3-Hydroxypropenoate, Ethylene carbonate
433.148	C4H8O2	C18H22N2Br	[M]+	Butanoic acid, Acetoin, (R)-Acetoin, Ethyl acetate, (S)-Acetoin, 2-Methylpropanoate, 1,4-Dioxane, 2-Hydroxy-2-methylpropanal
435.128	C3H6O3	C18H22N2Br	[M]+	Glycerone, (S)-Lactate, (R)-Lactate, D-Glyceraldehyde, 3-Hydroxypropanoate, Lactate, Glyceraldehyde, L-Glyceraldehyde
445.112	C4H4O3	C18H22N2Br	[M]+	Succinic anhydride
447.128	C4H6O3	C18H22N2Br	[M]+	2-Oxobutanoate, Acetoacetate, Succinate semialdehyde, 2-Methyl-3-oxopropanoate, (S)-Methylmalonate semialdehyde, (R)-Methylmalonate semialdehyde
449.143	C4H8O3	C18H22N2Br	[M]+	4-Hydroxybutanoic acid, (R)-3-Hydroxybutanoate, 3-Hydroxy-2-methylpropanoate, 4-Hydroxyacid, (S)-3-Hydroxybutanoate, 2-Hydroxybutanoic acid, (S)-3-Hydroxyisobutyrate, Methyl methoxyacetate, 2-Hydroxy-2-methylpropanoate
454.149	C6H7NO	C18H22N2Br	[M]+	2-Aminophenol, 4-Hydroxyaniline, Hydroxylaminobenzene, m-Aminophenol
463.159	C5H10O3	C18H22N2Br	[M]+	5-Hydroxypentanoate, 3-Hydroxyisovalerate
467.133	C7H6O2	C18H22N2Br	[M]+	Benzoate, Aromatic acid, 4-Hydroxybenzaldehyde, 3-Hydroxybenzaldehyde, Salicylaldehyde, Tropolone
471.128	C6H6O3	C18H22N2Br	[M]+	1,2,3-Trihydroxybenzene, Phloroglucinol, Triacetate lactone, Benzene-1,2,4-triol, 5-Hydroxymethyl-2-furaldehyde, Maltol, 4-Hydroxy-5-methyl-2-methylenefuran-3(2H)-one
486.139	C6H7NO3	C18H22N2Br	[M]+	2-Aminomuconate semialdehyde, 6-Oxo-1,4,5,6-tetrahydronicotinate, Gentianaine
487.123	C6H6O4	C18H22N2Br	[M]+	2-Hydroxymuconate semialdehyde, cis,cis-Muconate, 2-Oxo-2,3-dihydrofuran-5-acetate, cis,trans-Hexadienedioate, 1,2,3,5-Tetrahydroxybenzene, 2,5-Dihydro-5-oxofuran-2-acetate, cis,cis-4-Hydroxymuconic semialdehyde, Kojic acid, (S)-5-Oxo-2,5-dihydrofuran-2-acetate, 5-Hydroxymethyl-2-furoate, 5-(Dihydroxymethyl)furan-2-carbaldehyde
491.118	C5H6O5	C18H22N2Br	[M]+	2-Oxoglutarate, Oxaloacetate 4-methyl ester, 5-Hydroxy-2,4-dioxopentanoate, Methyloxaloacetate, Dehydro-D-arabinono-1,4-lactone, 2-Hydroxyparaconate
491.118	C6H10S2	C18H22N2Br	[M]+	Diallyl disulfide
499.123	C7H6O4	C18H22N2Br	[M]+	2,3-Dihydroxybenzoate, 3,4-Dihydroxybenzoate, 2,5-Dihydroxybenzoate, Patulin, 2,6-Dihydroxybenzoate
502.17	C7H11NO3	C18H22N2Br	[M]+	Paramethadione, 2-Hydroxyethylclavam, Ethadione, 3-Methylcrotonylglycine
507.149	C6H10O5	C18H22N2Br	[M]+	Lichenin, (R)-3,3-Dimethylmalate, 3-Ethylmalate, 2-Hydroxyadipate, (R)-2-Ethylmalate, L-Rhamnono-1,4-lactone, (2R,3S)-2,3-Dimethylmalate, 3-Hydroxy-3-methylglutarate, 2-Dehydro-3-deoxy-L-fuconate, 2-Dehydro-3-deoxy-L-rhamnonate, D-Fucono-1,4-lactone, 2-Dehydro-3-deoxy-D-fuconate, 3,6-Anhydrogalactose, 3,6-Anhydroglucose, 1,5-Anhydro-D-fructose, Diethyl pyrocarbonate, (S)-2-(Hydroxymethyl)glutarat…
509.165	C6H12O5	C18H22N2Br	[M]+	L-Rhamnose, 2-Deoxy-D-glucose, L-Rhamnulose, 6-Deoxy-D-galactose, 6-Deoxy-L-galactose, D-Rhamnose, L-Fuculose, beta-D-Fucose, beta-L-Rhamnose, L-Rhamnofuranose, alpha-L-Rhamnose, 6-Deoxy-D-glucose, 2-Deoxy-D-galactose, 1,5-Anhydro-D-glucitol, (+)-Quercitol, (-)-Viburnitol, Quinovose, 1,5-Anhydro-D-mannitol, alpha-L-Fucopyranose, beta-L-Fucopyranose, 6-Deoxy-L-altrose, 6-Deoxy-D-talose, 6-Deoxy-D-…
515.118	C7H6O5	C18H22N2Br	[M]+	Gallate
516.149	C7H9NO4	C18H22N2Br	[M]+	2,3,4,5-Tetrahydrodipicolinate, 5-Amino-5-deoxy-3-dehydroshikimate, 2-Formyloxymethylclavam, Cetoniacytone B
518.165	C7H11NO4	C18H22N2Br	[M]+	N-Acetyl-L-glutamate 5-semialdehyde, 5-Deoxy-5-aminoshikimic acid, (2S,5S)-trans-Carboxymethylproline, 2-Aminovalienone
524.175	C6H13NO5	C18H22N2Br	[M]+	D-Glucosamine, 1-Amino-1-deoxy-scyllo-inositol, D-Galactosamine, D-Mannosamine, Nojirimycin, beta-D-Glucosamine, Kanosamine, neo-Inosamine-2, L-Altrosamine, D-Allosamine, D-Gulosamine, L-Idosamine, D-Talosamine
524.177	C7H9N5O	C18H22N2Br	[M]+	7-Aminomethyl-7-carbaguanine
557.212	C10H16N2O3	C18H22N2Br	[M]+	Butabarbital
566.186	C8H15NO6	C18H22N2Br	[M]+	N-Acetyl-D-glucosamine, N-Acetyl-D-mannosamine, N-Acetyl-D-galactosamine, N-Acetylhexosamine, N-Acetyl-D-hexosamine, N-Acetyl-beta-D-glucosamine, N-Acetyl-beta-D-galactosamine, N-Acetyl-alpha-D-glucosamine, N-Acetyl-L-altrosamine, N-Acetyl-D-allosamine, N-Acetyl-D-gulosamine, N-Acetyl-L-idosamine, N-Acetyl-D-talosamine
566.187	C9H11N5O2	C18H22N2Br	[M]+	Pyrimidodiazepine
648.254	C16H21N3O3	C18H22N2Br	[M]+	N(6)-[(Indol-3-yl)acetyl]-L-lysine
461.143	C5H8O3	C18H22N2Br	[M]+	3-Methyl-2-oxobutanoic acid, 3-Oxopentanoic acid, 5-Oxopentanoate, 2-Oxopentanoic acid
512.154	C8H9NO3	C18H22N2Br	[M]+	Pyridoxal, D-4-Hydroxyphenylglycine, 3-Hydroxy-4-methylanthranilate, 3-Methoxyanthranilate, Isopyridoxal, L-4-Hydroxyphenylglycine, p-Aminosalicylic acid methyl ester, Orthoform, C20821
470.144	C6H7NO2	C18H22N2Br	[M]+	N-Ethylmaleimide, N-Furfurylformamide, 3-Hydroxyaminophenol, Aminohydroquinone, 3,6-Dihydronicotinic acid, 4-Aminocatechol
579.233	C13H18N2O2	C18H22N2Br	[M]+	Lenacil, p-Coumaroylputrescine, 3-Amino-5-[(4-hydroxyphenyl)methyl]-4,4-dimethylpyrrolidin-2-one
489.138	C6H8O4	C18H22N2Br	[M]+	2,3-Dimethylmaleate, Triacetate, Methylitaconate, 2-Methyleneglutarate, 2-Hydroxy-2-(hydroxymethyl)-2H-pyran-3(6H)-one, 1,5-Anhydro-4-deoxy-D-glycero-hex-3-en-2-ulose, 1,5-Anhydro-4-deoxy-D-glycero-hex-1-en-3-ulose
475.159	C6H10O3	C18H22N2Br	[M]+	4-Methyl-2-oxopentanoate, (S)-3-Methyl-2-oxopentanoic acid, 2-Oxohexanoic acid, (R)-Pantolactone, 3-Oxohexanoic acid, 5-Oxohexanoic acid, 6-Hydroxyhexan-6-olide, 3-Methyl-2-oxopentanoate, beta-Ketoisocaproate, Ethyl 3-oxobutanoate, (3R)-3-Methyl-2-oxopentanoic acid, Adipate semialdehyde, 1-Oxa-2-oxo-3-hydroxycycloheptane, 2-Hydroxyethyl methacrylate
633.243	C16H20N2O3	C18H22N2Br	[M]+	Methyl 2-(4-isopropyl-4-methyl-5-oxo-2-imidazolin-2-yl)-p-toluate, Methyl 6-(4-isopropyl-4-methyl-5-oxo-2-imidazolin-2-yl)-m-toluate
413.122	C4H4O	C18H22N2Br	[M]+	3-Butyn-1-al, Furan
378.094	HO2	C18H22N2Br	[M]+	Hydroperoxyl radical
469.148	C7H8O2	C18H22N2Br	[M]+	Orcinol, o-Methoxyphenol, Salicyl alcohol, 2,3-Dihydroxytoluene, 3-Hydroxybenzyl alcohol, 4-Methylcatechol, Guaiacol, p-Hydroxybenzyl alcohol
476.154	C5H9NO3	C18H22N2Br	[M]+	5-Aminolevulinate, cis-4-Hydroxy-L-proline, N-Acetyl-beta-alanine, 5-Amino-2-oxopentanoic acid, Hydroxyproline, L-Glutamate 5-semialdehyde, 2-Amino-4-oxopentanoic acid, cis-4-Hydroxy-D-proline, trans-4-Hydroxy-D-proline, (S)-4-Amino-5-oxopentanoate, trans-3-Hydroxy-L-proline, cis-3-Hydroxy-L-proline

## Sheet: with_EDC_only
annotated only when EDC is applied (carboxyl containing componds)
m/z	formula	chem mod	adduct	tentative molecule
388.102	CHNO	C18H22N2Br	[M]+	Cyanate
416.133	C3H5NO	C18H22N2Br	[M]+	Acrylamide
419.096	C2H2O3	C18H22N2Br	[M]+	Glyoxylate
421.112	C2H4O3	C18H22N2Br	[M]+	Glycolate
431.144	C3H6N2O	C18H22N2Br	[M]+	N-Nitrosomethylvinylamine
433.16	C3H8N2O	C18H22N2Br	[M]+	N,N'-Dimethylurea, N-Nitrosomethylethylamine, beta-Alaninamide
443.096	C4H2O3	C18H22N2Br	[M]+	Moniliformin
445.16	C4H8N2O	C18H22N2Br	[M]+	Gyromitrin, N-Nitrosopyrrolidine
447.164	C5H10O2	C18H22N2Br	[M]+	Pentanoate, 3-Methylbutanoic acid, 2-Methylbutyrate, Butyl formate
448.159	C4H9NO2	C18H22N2Br	[M]+	4-Aminobutanoate, N,N-Dimethylglycine, (R)-3-Amino-2-methylpropanoate, D-2-Aminobutyrate, (S)-2-Aminobutanoate, N-Methyl-L-alanine, L-3-Aminoisobutanoate, 2-Amino-2-methylpropanoate, 3-Aminoisobutyric acid, HBA, N-Ethylglycine, n-Propyl carbamate
457.148	C6H8O2	C18H22N2Br	[M]+	Cyclohexane-1,3-dione, cis-1,2-Dihydrobenzene-1,2-diol, trans-1,2-Dihydrobenzene-1,2-diol, Cyclohexane-1,2-dione, 1,4-Cyclohexanedione, Parasorbic acid
459.175	C5H10N2O	C18H22N2Br	[M]+	N-Nitrosopiperidine, L-Prolinamide
461.107	C4H4O4	C18H22N2Br	[M]+	Fumarate, Maleic acid, Formylpyruvate
462.175	C5H11NO2	C18H22N2Br	[M]+	L-Valine, 5-Aminopentanoate, Betaine, D-Norvaline, L-Norvaline, 2-Amino-2-methylbutanoate, D-Valine, Amyl nitrite, 4-Methylaminobutyrate, Valine
463.123	C4H6O4	C18H22N2Br	[M]+	Succinate, Methylmalonate, Methyl oxalate, (3R)-3-Hydroxy-4-oxobutanoate
464.154	C4H9NO3	C18H22N2Br	[M]+	L-Threonine, L-Homoserine, D-Threonine, 2-Methylserine, 4-Amino-3-hydroxybutanoate, L-Allothreonine, (-)-erythro-(2R,3R)-Dihydroxybutylamide, D-Allothreonine
469.089	C2H5O4P	C18H22N2Br	[M]+	Phosphonoacetaldehyde
471.164	C7H10O2	C18H22N2Br	[M]+	Toluene-cis-dihydrodiol, 1-Cyclohexenecarboxylic acid
473.191	C6H12N2O	C18H22N2Br	[M]+	L-Lysine 1,6-lactam, D-2-Aminohexano-6-lactam, (S)-Piperidine-2-carboxamide
474.139	C5H7NO3	C18H22N2Br	[M]+	4-Oxoproline, 5-Oxoproline, 5-Oxo-D-proline, L-1-Pyrroline-3-hydroxy-5-carboxylate, 1-Pyrroline-4-hydroxy-2-carboxylate, L-beta-Ethynylserine
475.207	C6H14N2O	C18H22N2Br	[M]+	N-Acetylputrescine, N-Nitrosodi-n-propylamine
478.134	C4H7NO4	C18H22N2Br	[M]+	L-Aspartate, D-Aspartate, Aspartate, Iminodiacetate
479.118	C4H6O5	C18H22N2Br	[M]+	(S)-Malate, (R)-Malate, Malate, 3-Dehydro-L-threonate, 3-Dehydro-L-erythronate, 2-Dehydro-D-erythronate, 2-Dehydro-L-erythronate
481.148	C8H8O2	C18H22N2Br	[M]+	Phenyl acetate, Toluate, 4-Hydroxyphenylacetaldehyde, Benzylformate, 3,4-Dihydroxystyrene, 3-Vinylcatechol, Phenylacetic acid, 2-Hydroxyacetophenone, m-Methylbenzoate, o-Toluate, 4'-Hydroxyacetophenone, p-Anisaldehyde, 3-Methylsalicylaldehyde, Phenyl acetate, Methyl benzoate, 4-Hydroxy-3-methylbenzaldehyde
483.128	C7H6O3	C18H22N2Br	[M]+	4-Hydroxybenzoate, 3-Hydroxybenzoate, Salicylate, Gentisate aldehyde, Sesamol, 3,4-Dihydroxybenzaldehyde, 2-Hydroxy-5-methylquinone
490.218	C6H15N3O	C18H22N2Br	[M]+	L-Lysinamide
492.149	C5H9NO4	C18H22N2Br	[M]+	L-Glutamate, D-Glutamate, Glutamate, O-Acetyl-L-serine, L-threo-3-Methylaspartate, N-(Carboxymethyl)-D-alanine, 3-Aminopentanedioate, L-4-Hydroxyglutamate semialdehyde, 2-Oxo-4-hydroxy-5-aminovalerate, N-Methyl-D-aspartic acid
493.133	C5H8O5	C18H22N2Br	[M]+	D-Arabinono-1,4-lactone, 2-Dehydro-3-deoxy-L-arabinonate, Citramalate, (R)-2-Hydroxyglutarate, L-Arabinono-1,4-lactone, D-Xylonolactone, (R)-2-Methylmalate, (S)-2-Methylmalate, 2-Hydroxyglutarate, D-Xylono-1,4-lactone, L-Xylono-1,4-lactone, (S)-2-Hydroxyglutarate, 2-Dehydro-3-deoxy-D-xylonate, L-Arabinono-1,5-lactone, L-threo-3-Methylmalate, D-threo-3-Methylmalate, D-erythro-3-Methylmalate, D-Api…
504.186	C7H13NO3	C18H22N2Br	[M]+	5-Acetamidopentanoate, (-)-Betonicine, 3-Hydroxystachydrine, Calystegin A3, Turicine
505.133	C6H8O5	C18H22N2Br	[M]+	2-Oxoadipate, 3-Oxoadipate, 3D-3,5/4-Trihydroxycyclohexane-1,2-dione, D-2,3-Diketo 4-deoxy-epi-inositol, 2-Formylglutarate, 2,4-Diketo-3-deoxy-L-fuconate
506.165	C6H11NO4	C18H22N2Br	[M]+	L-2-Aminoadipate, N-Methyl-L-glutamate, O-Acetyl-L-homoserine, beta-Alanopine, Alanopine, L-Glutamate methylester, 4-Methyl-L-glutamate, 3-Amino-2,3-dideoxy-scyllo-inosose, D-Alanyl-(R)-lactate
513.138	C8H8O4	C18H22N2Br	[M]+	Homogentisate, 3,4-Dihydroxyphenylacetate, Orsellinate, (S)-4-Hydroxymandelate, 4-Hydroxypheoxyacetate, (R)-4-Hydroxymandelate, 3,4-Dihydroxymandelaldehyde, 2,6-Dihydroxyphenylacetate, Vanillate, 2-Hydroxy-6-oxoocta-2,4,7-trienoate, 2,6-Dimethoxybenzoquinone, 4-Hydroxymandelate, 4-Hydroxymethylsalicylate, 1,2-Dihydrophthalic acid, 2-Acetylphloroglucinol
520.144	C6H9NO5	C18H22N2Br	[M]+	N-Acetyl-L-aspartate, N-Formyl-L-glutamate, 2-Amino-3-oxoadipate
521.165	C7H12O5	C18H22N2Br	[M]+	3-Propylmalate, alpha-Isopropylmalate, (R)-2-(n-Propyl)-malate, (2R,3S)-3-Isopropylmalate, 2-Propylmalate, Validone
532.144	C7H9NO5	C18H22N2Br	[M]+	2-(Acetamidomethylene)succinate, (2S,4S)-4-Hydroxy-2,3,4,5-tetrahydrodipicolinate
532.181	C8H13NO4	C18H22N2Br	[M]+	6-Acetamido-3-oxohexanoate, 6-Acetamido-2-oxohexanoate, N-(3-(S)-Hydroxybutyryl)homoserine lactone, N2-Acetyl-L-aminoadipate semialdehyde, N-(3-Hydroxybutanoyl)-L-homoserine lactone
534.16	C7H11NO5	C18H22N2Br	[M]+	N-Acetyl-L-glutamate, L-2-Amino-6-oxoheptanedioate, AminoDHQ
534.244	C8H19N3O2	C18H22N2Br	[M]+	Carboxyspermidine
537.123	C6H8O7	C18H22N2Br	[M]+	Citrate, Isocitrate, (1R,2S)-1-Hydroxypropane-1,2,3-tricarboxylate, 5-Dehydro-4-deoxy-D-glucarate, 2,5-Didehydro-D-gluconate, Carboxymethyloxysuccinate, 2-Dehydro-3-deoxy-D-glucarate, (4R,5S)-4,5,6-Trihydroxy-2,3-dioxohexanoate, (1S,2S)-1-Hydroxypropane-1,2,3-tricarboxylate, D-Galactaro-1,5-lactone, D-Glucaro-1,5-lactone, D-Galactaro-1,4-lactone, (2S,3R)-2,3-Dihydroxy-5-oxohexanedioate, D-Glucaro…
537.159	C7H12O6	C18H22N2Br	[M]+	Quinate, 2D-5-O-Methyl-2,3,5/4,6-pentahydroxycyclohexanone, Valiolone, 2-epi-5-epi-Valiolone, 5-epi-Valiolone, 2-epi-Valiolone
548.175	C8H13NO5	C18H22N2Br	[M]+	N2-Acetyl-L-aminoadipate
550.156	C8H15NOS2	C18H22N2Br	[M]+	Lipoamide
551.139	C7H10O7	C18H22N2Br	[M]+	(R)-2-Hydroxybutane-1,2,4-tricarboxylate, 2-Methylcitrate, (2S,3R)-3-Hydroxybutane-1,2,3-tricarboxylate, Homoisocitrate
551.14	C8H14O2S2	C18H22N2Br	[M]+	Lipoate, (R)-Lipoate
554.165	C10H11NO4	C18H22N2Br	[M]+	N-Benzyloxycarbonylglycine, p-Hydroxyphenylacetylglycine, 3-Carbamoyl-2-phenylpropionic acid
556.144	C9H9NO5	C18H22N2Br	[M]+	DIMBOA, 5-(2'-Formylethyl)-4,6-dihydroxypicolinate, Betalamic acid
560.175	C9H13NO5	C18H22N2Br	[M]+	Succinylproline
560.177	C10H9N5O	C18H22N2Br	[M]+	Kinetin
561.207	C9H16N2O4	C18H22N2Br	[M]+	gamma-Glutamyl-gamma-aminobutyraldehyde
562.192	C10H11N5O	C18H22N2Br	[M]+	Pymetrozine
562.202	C8H15N3O4	C18H22N2Br	[M]+	N-Acetyl-L-citrulline
563.202	C12H14N2O2	C18H22N2Br	[M]+	N-Acetylserotonin, Abrine, Primidone, L-2-Methyltryptophan, (S)-Mephenytoin
564.17	C8H13NO6	C18H22N2Br	[M]+	O-Succinyl-L-homoserine, N-Acetyl-D-mannosaminolactone
565.154	C8H12O7	C18H22N2Br	[M]+	(R)-(Homo)2-citrate, (-)-threo-Iso(homo)2-citrate
570.16	C10H11NO5	C18H22N2Br	[M]+	4-Amino-4-deoxychorismate, 2-Amino-2-deoxyisochorismate, 4-Amino-4-deoxyprephenate
573.305	C14H28O2	C18H22N2Br	[M]+	Tetradecanoic acid
587.321	C15H30O2	C18H22N2Br	[M]+	Pentadecanoic acid, 12-Methyltetradecanoic acid
592.165	C9H13NO7	C18H22N2Br	[M]+	N-Succinyl-L-glutamate
595.217	C14H18O4	C18H22N2Br	[M]+	Diisopropyl phthalate, Di-n-propylphthalate
596.175	C12H13NO5	C18H22N2Br	[M]+	N-Feruloylglycine
597.269	C15H24O3	C18H22N2Br	[M]+	Cuauhtemone, Juvenile hormone III acid, Sugetriol, Kikkanol C, Kikkanol E, Indicumenone
599.321	C16H30O2	C18H22N2Br	[M]+	(9Z)-Hexadecenoic acid, Sapienic acid
601.336	C16H32O2	C18H22N2Br	[M]+	Hexadecanoic acid
603.181	C10H14N2O6	C18H22N2Br	[M]+	(1-Ribosylimidazole)-4-acetate, Spongothymidine, L-gamma-Glutamyl-(3R)-L-beta-ethynylserine
606.181	C10H15NO7	C18H22N2Br	[M]+	Hymexazol O-glucoside, Hymexazol N-glucoside
607.144	C13H10O6	C18H22N2Br	[M]+	Maclurin, 2-Hydroxy-6-oxo-6-(2-carboxyphenyl)-hexa-2,4-dienoate
609.232	C15H20O4	C18H22N2Br	[M]+	Abscisate, Amaralin, Artemisiifolin, Baileyin, Chamissonin, Coronopilin, Florilenalin, Geigerin, Granilin, Hymenolin, Ludovicin A, Michelenolide, Pleniradin, Plenolin, Ridentin, Salonitenolide, Vermeerin, Vulgarin, Hirsutic acid C, Illudin S, Phomenone, Ascosalitoxin, (-)-Abscisic acid, Pentalenolactone D, Neopentalenolactone D
614.188	C10H12FN5O3	C18H22N2Br	[M]+	5'-Deoxy-5'-fluoroadenosine
615.352	C17H34O2	C18H22N2Br	[M]+	Methyl palmitate
618.265	C12H23N3O4	C18H22N2Br	[M]+	(2R,3R)-3-Methylglutamyl-5-semialdehyde-N6-lysine
620.16	C10H13NO8	C18H22N2Br	[M]+	3-beta-D-Glucopyranuronosyloxy-5-methylisoxazole, C20911
621.192	C10H16N2O7	C18H22N2Br	[M]+	Glutamyl-glutamic acid, (5-L-Glutamyl)-L-glutamate, C20912
621.193	C18H16OSi	C18H22N2Br	[M]+	Triphenylsilanol
623.223	C14H18N2O4	C18H22N2Br	[M]+	alpha-Ribazole, Oxadixyl
623.321	C18H30O2	C18H22N2Br	[M]+	(6Z,9Z,12Z)-Octadecatrienoic acid, (9Z,12Z,15Z)-Octadecatrienoic acid, Crepenynate, (9Z,11E,13E)-Octadecatrienoic acid, Punicic acid, 5beta-Estrane-3alpha,17beta-diol
625.336	C18H32O2	C18H22N2Br	[M]+	Linoleate, Rumenic acid, Chaulmoogric acid, Malvalic acid, Stearolic acid
627.352	C18H34O2	C18H22N2Br	[M]+	(9Z)-Octadecenoic acid, (9E)-Octadecenoic acid, (6Z)-Octadecenoic acid, (11E)-Octadecenoic acid, omega-Cycloheptylundecanoic acid, cis-Vaccenic acid
629.368	C18H36O2	C18H22N2Br	[M]+	Octadecanoic acid, Isooctadecanoic acid
636.17	C14H13NO6	C18H22N2Br	[M]+	Lycoricidine
639.316	C18H30O3	C18H22N2Br	[M]+	(9Z)-(13S)-12,13-Epoxyoctadeca-9,11-dienoic acid, 8-[(1R,2R)-3-Oxo-2-{(Z)-pent-2-enyl}cyclopentyl]octanoate, 8-(5-Hexyl-furan-2-yl)-octanoic acid, 13-OxoODE, 9-OxoODE, 13(S)-HOT, 9(S)-HOT, 2(R)-HOT, 17-Hydroxylinolenic acid, Colneleate, Juvenile hormone I
641.331	C18H32O3	C18H22N2Br	[M]+	(9Z,12Z)-(8R)-Hydroxyoctadeca-9,12-dienoic acid, Vernolic acid, 13(S)-HODE, 9(S)-HODE, 9(10)-EpOME, 12(13)-EpOME, 18-Oxooleate
645.305	C20H28O2	C18H22N2Br	[M]+	Retinoate, 13-cis-Retinoic acid, Spruceanol, Dehydroabietic acid, 19-Norprogesterone, 19-Nor-17alpha-pregn-5(10)-en-20-yne-3alpha,17beta-diol, 17beta-Hydroxy-17-methylandrosta-4,9(11)-dien-3-one, 17beta-Hydroxy-2-methylandrost-1,4-dien-3-one, A-Norpregn-3(5)-ene-2,20-dione, 17beta-Hydroxy-7alpha-methylandrost-1,4-diene-3-one, 17alpha-Methyl-17beta-hydroxyandrosta-4,6-dien-3-one, 9-cis-Retinoic ac…
652.18	C10H17N3O6S	C18H22N2Br	[M]+	Glutathione
652.181	C18H13NO4	C18H22N2Br	[M]+	Stealthin C
654.265	C15H23N3O4	C18H22N2Br	[M]+	Isopropalin
656.202	C20H13N3O	C18H22N2Br	[M]+	K-252c
671.305	C18H30O5	C18H22N2Br	[M]+	2,3-Dinor-8-iso prostaglandin F2alpha
673.279	C24H24O	C18H22N2Br	[M]+	4-(3,5-Diphenylcyclohexyl)phenol
675.132	C10H19O6PS2	C18H22N2Br	[M]+	Malathion
675.133	C10H11N4O7P	C18H22N2Br	[M]+	3',5'-Cyclic IMP
683.211	C15H19ClN4O3	C18H22N2Br	[M]+	Dimefuron
683.211	C20H18O5	C18H22N2Br	[M]+	(-)-Glyceollin I, Glepidotin A, 2-Isoprenylemodin, (-)-Glyceollin II, Wighteone, 6-(3,3-DMA)galangin, 8-(1,1-Dimethylallyl)galangin, Glyceollin III, Demethoxycurcumin
701.222	C20H20O6	C18H22N2Br	[M]+	Kievitone, Plaunol B, Cubebin, Coniferyl ferulate, Leachianone G, Norsolorinic acid anthrone, Pluviatolide, (+)-Piperitol
707.317	C20H30N2O4	C18H22N2Br	[M]+	Calpeptin
731.181	C16H18O11	C18H22N2Br	[M]+	O-Feruloylgalactarate
746.15	C15H16F5NO2S2	C18H22N2Br	[M]+	Dithiopyr
746.152	C14H16ClN5O5S	C18H22N2Br	[M]+	Triasulfuron
793.197	C21H20O11	C18H22N2Br	[M]+	Quercitrin, Isoorientin, Luteolin 7-O-beta-D-glucoside, Carthamone, Fisetin 8-C-glucoside, Orientin, Kaempferol 3-O-glucoside, Kaempferol-3-O-galactoside, Aureusidin 6-O-glucoside, Plantaginin
809.192	C21H20O12	C18H22N2Br	[M]+	Quercetin 3-O-glucoside, Gossypetin 8-rhamnoside, Hyperin, Myricitrin, Quercimeritrin, Bracteatin 6-O-glucoside, 6-Hydroxyluteolin 7-glucoside

## Sheet: without EDC_only
annotated only when no EDC is applied (no carboxyl containing componds)
m/z	formula	chem mod	adduct	tentative molecule
506.201	C7H15NO3	C18H22N2Br	[M]+	L-Carnitine, (S)-Carnitine
369.081	Mg	C18H22N2Br	[M]+	Magnesium cation
377.086	O2	C18H22N2Br	[M]+	Oxygen, Superoxide
393.099	CH4S	C18H22N2Br	[M]+	Methanethiol
403.102	C2H2O2	C18H22N2Br	[M]+	Glyoxal
405.154	C3H8O	C18H22N2Br	[M]+	Propan-2-ol, Propane-1-ol
407.096	H2CO3	C18H22N2Br	[M]+	Carbonic acid
407.133	C2H6O2	C18H22N2Br	[M]+	Ethylene glycol, Glycol
431.133	C4H6O2	C18H22N2Br	[M]+	Diacetyl, gamma-Butyrolactone, 2-Butenoate, 2-Butyne-1,4-diol, Cyclopropanecarboxylate, Succinic aldehyde, beta-Butyrolactone, Vinyl acetate, Methyl acrylate
440.133	C5H5NO	C18H22N2Br	[M]+	2-Hydroxypyridine
443.133	C5H6O2	C18H22N2Br	[M]+	Furfuryl alcohol, Tulipalin A
445.148	C5H8O2	C18H22N2Br	[M]+	5-Valerolactone, Tiglic acid, Glutaral, Methyl methacrylate, Pentane-2,4-dione, Ethyl acrylate
446.144	C4H7NO2	C18H22N2Br	[M]+	1-Aminocyclopropane-1-carboxylate, Homoserine lactone, Diacetylmonoxime, L-Azetidine 2-carboxylic acid, 3-Oxobutanamide, 2-Aminobut-2-enoate, N-Methylolacrylamide, L-Homoserine lactone, Methylaminoacrylate, 2-Iminobutanoate
455.133	C6H6O2	C18H22N2Br	[M]+	Catechol, Hydroquinone, Resorcinol, Benzenediol, 5-Methyl-2-furaldehyde, Catechol
456.164	C6H9NO	C18H22N2Br	[M]+	N-Vinyl-2-pyrrolidone
459.146	C6H10S	C18H22N2Br	[M]+	Diallyl sulfide
469.112	C6H4O3	C18H22N2Br	[M]+	2-Hydroxy-1,4-benzoquinone, Furan-2,5-dicarbaldehyde
472.159	C6H9NO2	C18H22N2Br	[M]+	(S)-2,3,4,5-Tetrahydropyridine-2-carboxylate, Delta1-Piperideine-2-carboxylate, L-Baikiain, alpha-(Methylenecyclopropyl)glycine, Guvacine, Isoguvacine
473.143	C6H8O3	C18H22N2Br	[M]+	Dihydro-4,4-dimethyl-2,3-furandione, Dihydrophloroglucinol, (4E)-2-Oxohexenoic acid, 2-Hydroxy-cis-hex-2,4-dienoate, (2Z,4Z)-2-Hydroxyhexa-2,4-dienoate, 5-Hydroxymethylfurfuryl alcohol, 4-Hydroxy-2,5-dimethylfuran-3(2H)-one
477.138	C5H8O4	C18H22N2Br	[M]+	Glutarate, 2-Acetolactate, Deoxyribonolactone, 4-Hydroxy-2-oxopentanoate, 2-(Hydroxymethyl)-4-oxobutanoate, 3-Hydroxy-3-methyl-2-oxobutanoic acid, (S)-2-Acetolactate, (S)-4,5-Dihydroxypentane-2,3-dione
479.154	C5H10O4	C18H22N2Br	[M]+	Deoxyribose, 2-Deoxy-L-arabinose, 2,3-Dihydroxy-3-methylbutanoate, (R)-2,3-Dihydroxy-3-methylbutanoate, 1-Deoxy-D-xylulose, 2-Deoxy-alpha-D-ribopyranose, 5-Deoxy-D-ribose
479.155	C6H6N4	C18H22N2Br	[M]+	Dihydropteridine
482.144	C7H7NO2	C18H22N2Br	[M]+	Anthranilate, 4-Aminobenzoate, N-Methylnicotinate, 4-Nitrotoluene, 3-Nitrotoluene, 2-Nitrotoluene
484.123	C6H5NO3	C18H22N2Br	[M]+	4-Nitrophenol, 6-Hydroxynicotinate, 2-Nitrophenol, 3-Nitrophenol, 3-Hydroxypicolinic acid
488.191	C7H13NO2	C18H22N2Br	[M]+	(E)-4-(Trimethylammonio)but-2-enoate, Stachydrine, D-Proline betaine
491.154	C6H10O4	C18H22N2Br	[M]+	2-Aceto-2-hydroxybutanoate, Mevaldate, 2-Dehydropantoate, (R)-4-Dehydropantoate, 3-Hydroxy-3-methyl-2-oxopentanoic acid, (S)-2-Aceto-2-hydroxybutanoate, Adipate, 4-Hydroxy-2-oxohexanoic acid, (R)-3-Hydroxy-3-methyl-2-oxopentanoate, 3-Hydroxy-5-oxohexanoate
493.17	C6H12O4	C18H22N2Br	[M]+	(R)-Mevalonate, (R)-Pantoate, (S)-Mevalonate, 3,6-Dideoxy-L-galactose, 2,3-Dihydroxy-3-methylpentanoate, (R)-2,3-Dihydroxy-3-methylpentanoate, Abequose, D-Digitoxose, Olivose, Paratose, Tyvelose, Ascarylose
495.149	C5H10O5	C18H22N2Br	[M]+	D-Ribose, D-Xylose, D-Arabinose, L-Arabinose, D-Ribulose, D-Xylulose, L-Xylulose, D-Lyxose, L-Ribulose, Xylose, D-Apiose, L-Lyxose, L-Xylose, beta-D-Xylose, alpha-D-Lyxose, alpha-D-Xylose, beta-L-Arabinose, alpha-L-Arabinose, Ribulose, L-Arabinofuranose, beta-D-Apiose, beta-D-Ribopyranose, alpha-D-Ribulose, L-Arabinose, beta-D-Ribofuranose, D-Apiofuranose, beta-L-Arabinofuranose, D-Ribose, D-Arab…
495.15	C6H14S2	C18H22N2Br	[M]+	Dipropyl disulfide
508.159	C9H9NO2	C18H22N2Br	[M]+	3-Methyldioxyindole, 4-Oxo-1-(3-pyridyl)-1-butanone
513.102	C7H4O5	C18H22N2Br	[M]+	2-Oxo-3-(5-oxofuran-2-ylidene)propanoate
513.211	C10H16O2	C18H22N2Br	[M]+	6-Oxocineole, 1,2-Campholide, (+)-exo-5-Hydroxycamphor, Iridodial, (Z)-3,5-Hexadienyl butyrate, Lilac aldehyde, Tiglyl tiglate, (+)-Iridodial, Iridomyrmecin, cis-trans-Nepetalactol, Ascaridole, Chrysanthemic acid, Diosphenol, (4R,7R)-4-Isopropenyl-7-methyl-2-oxo-oxepanone, (3S,6R)-6-Isopropenyl-3-methyl-2-oxo-oxepanone, (4S,7R)-4-Isopropenyl-7-methyl-2-oxo-oxepanone, (3S,6S)-6-Isopropenyl-3-methy…
515.227	C10H18O2	C18H22N2Br	[M]+	6-endo-Hydroxycineole, (E)-3,7-Dimethylocta-1,6-diene-3,8-diol, Limonene-1,2-diol, (+)-Neomatatabiol, Citronellate, (6E)-8-Hydroxygeraniol, p-Menth-8-ene-1,2-diol, (4R,7S)-7-Isopropyl-4-methyloxepan-2-one, 7-Isopropyl-4-methyloxepan-2-one, 8-Methyl-6-nonenoic acid, (1R,2R,4S)-Limonene-1,2-diol, 2-exo-Hydroxy-1,8-cineole, (S)-3-Acetyloctanal
521.176	C6H12N2O4	C18H22N2Br	[M]+	D-Alanyl-D-serine, Ethylenediamine-N,N'-diacetic acid
529.133	C8H8O5	C18H22N2Br	[M]+	3,4-Dihydroxymandelate, 3-O-Methylgallate
529.206	C10H16O3	C18H22N2Br	[M]+	5-exo-Hydroxy-1,2-campholide, 1,6,6-Trimethyl-2,7-dioxabicyclo[3.2.2]nonan-3-one, 4,5-Dihydro-5,5-dimethyl-4-(3-oxobutyl)furan-2(3H)-one, (3R)-3-Isopropenyl-6-oxoheptanoate, (3S)-3-Isopropenyl-6-oxoheptanoate, (4R)-7-Hydroxy-4-isopropenyl-7-methyl-2-oxo-oxepanone, (4S)-7-Hydroxy-4-isopropenyl-7-methyl-2-oxo-oxepanone, [(1S)-4-Hydroxy-2,2,3-trimethylcyclopent-3-enyl]acetate, 7-Deoxyloganetic alcoh…
531.113	C7H6O6	C18H22N2Br	[M]+	3-Carboxy-cis,cis-muconate, 2-Carboxy-2,5-dihydro-5-oxofuran-2-acetate, Maleylpyruvate, 3-Fumarylpyruvate, 2-Carboxy-cis,cis-muconate, 3-Carboxy-2-hydroxymuconate semialdehyde, 4-Carboxy-2-hydroxymuconate semialdehyde, 3-Carboxy-2,5-dihydro-5-oxofuran-2-acetate, 2-Hydroxy-2-hydropyrone-4,6-dicarboxylate
543.128	C12H6O3	C18H22N2Br	[M]+	Naphthalic anhydride
543.129	C5H12ClN2O2P	C18H22N2Br	[M]+	Dechloroethylcyclophosphamide, 2-Dechloroethylifosfamide
553.217	C11H16N2O2	C18H22N2Br	[M]+	Pilocarpine, Aminocarb, 4-Dimethylamino-L-phenylalanine
567.19	C10H14N4S	C18H22N2Br	[M]+	6-(Pentylthio)purine
575.154	C13H10O4	C18H22N2Br	[M]+	2,4,6-Trihydroxybenzophenone, 2-Hydroxy-4-(1-oxo-1,3-dihydro-2H-inden-2-ylidene)-but-2-enoic acid, 2-Hydroxy-4-(2-oxo-1,3-dihydro-2H-inden-1-ylidene)but-2-enoic acid, Visnagin, Bis-noryangonin, 2,3-Dihydroxy-2'-carboxybiphenyl, 4-Hydroxyphenyl-4-hydroxybenzoate
577.181	C12H12N2O3	C18H22N2Br	[M]+	Nalidixic acid, Phenobarbital, Oxabetrinil
581.249	C13H20N2O2	C18H22N2Br	[M]+	Procaine, Metabutethamine
599.249	C15H18N4	C18H22N2Br	[M]+	Ferimzone
605.126	C6H13O9P	C18H22N2Br	[M]+	D-Fructose 6-phosphate, D-Glucose 6-phosphate, D-Glucose 1-phosphate, D-Mannose 6-phosphate, alpha-D-Galactose 1-phosphate, D-Mannose 1-phosphate, beta-D-Glucose 1-phosphate, alpha-D-Glucose 6-phosphate, Hexose 1-phosphate, D-Fructose 1-phosphate, D-Tagatose 6-phosphate, D-Galactose 6-phosphate, alpha-D-Hexose 1-phosphate, beta-D-Glucose 6-phosphate, Inositol 1-phosphate, Sorbose 1-phosphate, D-A…
605.127	C7H17O4PS2	C18H22N2Br	[M]+	Oxydeprofos
605.165	C14H12O5	C18H22N2Br	[M]+	Khellin
620.208	C10H17N3O6	C18H22N2Br	[M]+	(5-L-Glutamyl)-L-glutamine, N-Succinyl-L-citrulline
629.237	C18H20O3	C18H22N2Br	[M]+	Allogibberic acid, 16-Ketoestrone, alpha,alpha'-Diethyl-3,4,4'-stilbenetriol, (+)-Larreatricin
667.129	C14H10O9	C18H22N2Br	[M]+	Digallate
671.284	C21H26O3	C18H22N2Br	[M]+	AA861, Moxestrol, Pregna-4,16-diene-3,11,20-trione
682.19	C11H19N3O7S	C18H22N2Br	[M]+	S-(Hydroxymethyl)glutathione
682.191	C19H15NO5	C18H22N2Br	[M]+	Atheroline
691.213	C17H18N2O6	C18H22N2Br	[M]+	Nifedipine, Miraxanthin-V
694.168	C16H16NO6P	C18H22N2Br	[M]+	m-Carboxyphenyl phenylacetamidomethylphosphonate
718.146	C11H19NO9S2	C18H22N2Br	[M]+	Gluconapin
